# Supplementary material for: The Metabolomic Profiling of the Flavonoid Compounds in Red Wine Grapes and the Impact of Training Systems in the Southern Subtropical Region of China
Source: Int J Mol Sci. 2024 Aug 7;25(16):8624. doi: 10.3390/ijms25168624 (PMC11354489; doi:10.3390/ijms25168624)
Supplement: Supplementary file 1 [file ijms-25-08624-s001.zip › Table S2.xlsx]

## Sheet: Table S2
Table S2 Number of different modified anthocyanins among varieties
Different modified anthocyanins	GP6-T	GP6-E	Mar-T	YN2-T
Cyanidin	8	8	5	5
Delphinidin	5	5	3	1
Pelargonidin	2	2	1	1
Methylated	6	6	4	2
Non-methoxyled	9	9	5	6
Diglucosides	6	6	2	5
Monoglucoside	6	6	5	2
Acetylated	1	1	0	1
Non-acetylated	14	14	9	7
